# Supplementary material for: A [6+4]-cycloaddition adduct is the biosynthetic intermediate in streptoseomycin biosynthesis
Source: Nat Commun. 2021 Apr 7;12:2092. doi: 10.1038/s41467-021-22395-7 (PMC8027225; doi:10.1038/s41467-021-22395-7)
Supplement: Supplementary file 2 — Supplementary Data 1 [file 41467_2021_22395_MOESM2_ESM.xlsx]

## Sheet: Suppl Data 1
																			DFT-computed energies and Cartesian coordinates.
12	TS-1	12a	12b	TS-2	8	10	TS-3	10a	12_A	TS-1_A	12a_A	12b_A	TS-2_A	8_A	10_A	TS-3_A	10a_A	12_B	TS-1_B	12a_B	12b_B	TS-2_B	8_B	10_B	TS-3_B	10a_B
Gwater = -1346.628883 Hartree	Gwater = -1346.591495 Hartree	Gwater = -1346.623392 Hartree	Gwater = -1346.649366 Hartree	Gwater = -1346.610147 Hartree	Gwater = -1346.660131 Hartree	Gwater = -1346.635714 Hartree	Gwater = -1346.588607 Hartree	Gwater = -1346.627806 Hartree	Gwater = -1270.21399 Hartree	Gwater = -1270.175563 Hartree	Gwater = -1270.207462 Hartree	Gwater = -1270.235246 Hartree	Gwater = -1270.195666 Hartree	Gwater = -1270.244394 Hartree	Gwater = -1270.220404 Hartree	Gwater = -1270.171831 Hartree	Gwater = -1270.211965 Hartree	Gwater = -1193.796424 Hartree	Gwater = -1193.757804 Hartree	Gwater = -1193.793708 Hartree	Gwater = -1193.820543 Hartree	Gwater = -1193.779059 Hartree	Gwater = -1193.829914 Hartree	Gwater = -1193.803223 Hartree	Gwater = -1193.752113 Hartree	Gwater = -1193.793091 Hartree
C 5.961099 -1.367485 0.826768	C -5.660460 -0.129018 -1.980230	C -5.509201 1.656464 -0.922797	C -5.813169 0.832510 -0.828627	C -6.104694 0.577650 -1.506336	C 6.098018 -0.977363 0.936206	C -3.933804 -1.568118 -0.640071	C 3.802325 -1.590018 -0.141518	C 3.652189 -1.484024 0.105028	C 6.225311 -1.118179 0.863049	C -5.942226 -0.445709 -1.521464	C -5.665628 0.608761 -1.379556	C -5.884927 0.291675 -0.965400	C -6.246985 -0.247389 -1.213469	C 6.404016 -0.457506 0.920164	C -3.515105 1.373649 0.340682	C 3.620204 -1.532794 0.108901	C -3.624770 -1.679645 -0.424154	C 6.439828 -0.632126 0.745621	C -6.001104 -0.607499 -1.506389	C -5.683877 -0.129616 -1.600233	C 5.912968 0.004945 1.222789	C 6.222289 -0.593724 1.195969	C 6.439804 -0.511126 0.872503	C -3.424423 -1.637571 -0.48721	C 3.317273 -1.580008 0.310899	C -3.162090 1.464078 0.353903
C 4.696088 -2.085908 0.340261	C -4.783040 -1.209193 -1.339887	C -4.797207 0.461636 -1.564923	C -4.945460 -0.332421 -1.315248	C -5.084726 -0.564992 -1.538983	C 4.890815 -1.848555 0.567483	C -5.386903 -1.423540 -0.160294	C 5.193773 -1.406231 -0.768242	C 5.028170 -1.474392 -0.585275	C 5.014114 -1.850267 0.276992	C -5.032648 -1.437116 -0.788916	C -4.919539 -0.719046 -1.216178	C -5.008893 -0.965086 -0.965381	C -5.191662 -1.275333 -0.793713	C 5.269260 -1.402731 0.513544	C -4.855372 1.452732 -0.412720	C 4.964337 -1.447248 -0.632026	C -5.053508 -1.549522 0.127876	C 5.252482 -1.380035 0.131334	C -5.122064 -1.323936 -0.476474	C -4.930698 -1.170844 -0.766475	C 5.047178 -1.125991 0.659281	C 5.190971 -1.359870 0.361590	C 5.315851 -1.287049 0.178611	C -4.863701 -1.593484 0.051357	C 4.671073 -1.654260 -0.413173	C -4.480113 1.670069 -0.415040
C 3.460897 -1.198438 0.410698	C -3.446041 -0.660866 -0.848729	C -3.460748 0.148310 -0.895096	C -3.507445 -0.234846 -0.821058	C -3.751566 -0.169692 -0.914434	C 3.598268 -1.043911 0.503030	C -5.793625 0.040998 0.019240	C 5.821915 -0.059746 -0.403909	C 5.765299 -0.143559 -0.400556	C 3.756984 -0.989098 0.267777	C -3.692858 -0.815790 -0.399947	C -3.564400 -0.546846 -0.531829	C -3.593225 -0.686135 -0.470788	C -3.856769 -0.624920 -0.446857	C 3.935500 -0.678939 0.362286	C -5.530333 0.083667 -0.550067	C 5.553787 -0.035825 -0.604732	C -5.501932 -0.089935 0.233279	C 3.947332 -0.600375 0.247402	C -3.768329 -0.640992 -0.294330	C -3.565691 -0.665726 -0.300315	C 3.632228 -0.664939 0.322862	C 3.848641 -0.638568 0.297087	C 3.972420 -0.571497 0.272615	C -5.378734 -0.160406 0.206212	C 5.330894 -0.281336 -0.554513	C -5.263876 0.365233 -0.592494
C 2.110476 -1.861469 0.108667	C -2.448111 -1.743915 -0.352107	C -2.606626 -0.932978 -1.612194	C -2.519198 -1.274162 -1.408248	C -2.612392 -1.197936 -1.073823	C 2.306456 -1.837091 0.231691	C -4.811295 0.785821 0.928084	C 4.879498 1.100987 -0.734198	C 4.895784 1.048801 -0.822575	C 2.457181 -1.704714 -0.123746	C -2.659772 -1.819050 0.183512	C -2.684168 -1.827012 -0.504356	C -2.598209 -1.866964 -0.595759	C -2.691436 -1.604577 -0.197392	C 2.709035 -1.585605 0.143474	C -4.581714 -0.956639 -1.161152	C 4.544994 0.997129 -1.113351	C -4.498299 0.745843 1.032978	C 2.678252 -1.361116 -0.17207	C -2.763416 -1.420190 0.598822	C -2.681222 -1.741382 0.390454	C 2.653735 -1.794307 -0.092003	C 2.704398 -1.437126 -0.365352	C 2.756558 -1.372350 -0.232417	C -4.424780 0.685847 1.054518	C 4.380190 0.727166 -1.204568	C -4.395857 -0.737413 -1.214629
C 1.001908 -0.794965 -0.168248	C -1.136063 -1.159937 0.139210	C -1.218812 -1.009065 -1.002612	C -1.179892 -1.093277 -0.727778	C -1.346553 -0.784236 -0.290397	C 1.126519 -0.879255 -0.119159	C -3.347223 0.670669 0.463074	C 3.490571 0.951483 -0.091443	C 3.543159 1.051463 -0.098733	C 1.296094 -0.682185 -0.346132	C -1.319150 -1.175613 0.494773	C -1.283432 -1.500801 -0.020515	C -1.246483 -1.435120 -0.066450	C -1.419218 -0.872545 0.283210	C 1.451868 -0.740803 -0.222122	C -3.265541 -1.056165 -0.379336	C 3.201510 0.949513 -0.366532	C -3.058422 0.646478 0.494464	C 1.453413 -0.399959 -0.316566	C -1.410050 -0.736493 0.706750	C -1.273482 -1.218846 0.606434	C 1.299038 -1.197263 -0.408382	C 1.418269 -0.602413 -0.496864	C 1.489896 -0.468831 -0.307049	C -2.975659 0.674320 0.531888	C 3.029925 0.839977 -0.477032	C -3.104740 -0.961205 -0.416826
C -0.336809 -1.102166 0.492324	C 0.034510 -1.022542 -0.610228	C -0.215373 -0.121354 -1.118337	C -0.274730 -0.121384 -0.960875	C -0.186278 -0.254906 -0.946594	C -0.160769 -0.985011 0.693096	C -2.946001 -0.849151 0.319630	C 2.842876 -0.424884 -0.538594	C 2.798045 -0.286323 -0.366957	C 0.023241 -0.990646 0.424517	C -0.212203 -1.109898 -0.353838	C -0.316464 -0.824012 -0.665903	C -0.360206 -0.613839 -0.663849	C -0.283909 -0.677048 -0.571158	C 0.219336 -0.832337 0.670781	C -2.579269 0.337214 -0.320023	C 2.589421 -0.509547 -0.461894	C -2.611687 -0.865452 0.426902	C 0.177885 -0.893785 0.355801	C -0.290823 -0.987219 -0.095916	C -0.33478 -0.954573 -0.320094	C 0.393154 -0.728825 0.471437	C 0.307925 -0.749521 0.378682	C 0.252761 -0.878034 0.482760	C -2.458706 -0.811083 0.406329	C 2.344228 -0.588883 -0.401369	C -2.306188 0.368878 -0.319888
C -1.464384 -0.894408 -0.210344	C 1.216095 -0.675731 0.060308	C 0.959496 -0.251371 -0.159527	C 0.923829 0.004660 -0.040099	C 1.051992 -0.202001 -0.089397	C -1.309087 -0.270167 -0.004732	H -6.056847 -1.902113 -0.882925	H 5.849414 -2.217861 -0.434043	H 5.643249 -2.287515 -0.184527	C -1.155177 -0.904114 -0.215598	C 1.007381 -0.672797 0.185667	C 0.881209 -0.340859 0.138145	C 0.858105 -0.151894 0.115339	C 0.972308 -0.244045 0.138366	C -1.004479 -0.255005 -0.026746	H -5.529788 2.137701 0.112820	H 5.672425 -2.148272 -0.176331	H -5.744788 -2.097490 -0.521758	C -0.994618 -0.718651 -0.279625	C 0.937915 -0.444797 0.295406	C 0.866763 -0.119466 0.092965	C -0.824243 0.018580 -0.038193	C -0.952022 -0.038218 -0.062079	C -0.973109 -0.102952 0.018599	H -5.521743 -2.146471 -0.62784	H 5.338558 -2.325821 0.138058	H -5.103505 2.396785 0.117316
C -2.882447 -0.902768 0.291801	C 2.594633 -0.709141 -0.530552	C 2.351136 0.109261 -0.752805	C 2.287194 -0.154365 -0.780251	C 2.411336 -0.086639 -0.824515	C -2.742197 -0.532801 0.526163	H -5.510213 -1.936995 0.801700	H 5.114829 -1.468487 -1.860876	H 4.899173 -1.651527 -1.660552	C -2.523205 -0.914844 0.407775	C 2.338971 -0.732359 -0.503976	C 2.248419 -0.395311 -0.600370	C 2.211475 -0.450069 -0.599227	C 2.311046 -0.446883 -0.616098	C -2.387568 -0.519571 0.622949	H -4.686193 1.856616 -1.418986	H 4.825659 -1.745021 -1.679015	H -5.105088 -1.999728 1.127395	C -2.383097 -0.900053 0.270927	C 2.272601 -0.749751 -0.317468	C 2.242059 -0.592594 -0.456734	C -2.174068 -0.586163 0.453261	C -2.289984 -0.581483 0.500496	C -2.359552 -0.603926 0.499358	H -4.906130 -2.083785 1.032298	H 4.527007 -2.074637 -1.416474	H -4.262774 2.080998 -1.409081
C -3.338323 0.520696 0.808244	C 3.326816 0.700028 -0.647280	C 3.165837 1.096240 0.143473	C 3.267429 1.026675 -0.514613	C 3.306393 1.046319 -0.223472	C -3.555640 0.786403 0.721885	H -3.667720 -2.632467 -0.650915	H 3.367852 -2.522824 -0.520967	H 3.125179 -2.408026 -0.166288	C -3.001692 0.541067 0.804576	C 3.031971 0.675499 -0.773594	C 3.053274 0.940372 -0.507628	C 3.121852 0.808629 -0.725193	C 3.200532 0.838578 -0.577837	C -3.259912 0.773338 0.710678	H -3.024207 2.354593 0.296426	H 3.204804 -2.537761 -0.034087	H -3.321516 -2.733132 -0.379854	C -2.939185 0.424084 0.934805	C 2.991505 0.475383 -1.038525	C 3.066468 0.557749 -1.114507	C -3.093145 0.463504 1.146674	C -3.194170 0.559929 1.068085	C -3.238562 0.545794 1.085814	H -3.073451 -2.677048 -0.47837	H 2.853629 -2.573695 0.289287	H -2.591809 2.401968 0.338133
C -3.120311 1.670636 -0.160312	C 3.244098 1.507241 0.616855	C 3.076871 0.689156 1.595919	C 3.274087 1.392394 0.951668	C 3.238800 1.040263 1.288629	C -3.326606 1.744290 -0.425386	H -5.101070 1.844838 0.996402	H 5.336329 2.048919 -0.413731	H 5.435643 1.988054 -0.628612	C -2.895914 1.585918 -0.293511	C 3.014669 1.573771 0.430576	C 3.007225 1.490406 0.898926	C 3.139263 1.581329 0.573206	C 3.163132 1.481063 0.792054	C -3.151016 1.592513 -0.555632	H -5.080856 -1.936934 -1.197631	H 4.978221 2.005231 -1.034119	H -4.821761 1.797276 1.048091	C -2.870298 1.676259 0.075735	C 2.991190 1.730868 -0.211992	C 3.009849 1.807125 -0.266333	C -3.120997 1.750118 0.354130	C -3.160483 1.776573 0.168665	C -3.139391 1.793610 0.237636	H -4.795993 1.720078 1.108254	H 4.863048 1.714630 -1.246474	H -4.973662 -1.671960 -1.278239
C -1.949413 2.290677 -0.396192	C 2.057201 1.937670 1.091811	C 1.867386 0.439347 2.103470	C 2.107348 1.532350 1.582890	C 2.031310 1.016812 1.860313	C -2.068057 1.986653 -0.798428	H -4.904060 0.378354 1.945233	H 4.774792 1.166620 -1.826757	H 4.737790 1.003098 -1.909494	C -1.769338 2.227180 -0.658169	C 1.850019 2.013094 0.950554	C 1.818619 1.582017 1.500088	C 1.977425 1.842297 1.174396	C 1.967674 1.701856 1.346409	C -1.929992 1.849760 -1.030013	H -4.376192 -0.676862 -2.204223	H 4.376015 0.821426 -2.185552	H -4.520696 0.405493 2.078427	C -1.768619 2.418663 -0.142904	C 1.842545 2.357728 0.116579	C 1.817918 2.229547 0.161262	C -1.965644 2.270153 -0.064540	C -1.969603 2.242393 -0.218458	C -1.924441 2.222484 -0.111414	H -4.444720 0.301104 2.084472	H 4.211198 0.425335 -2.248326	H -4.152784 -0.454410 -2.248658
C -0.696548 1.852654 0.214982	C 0.823626 1.683230 0.374506	C 0.672045 0.573503 1.192481	C 0.822855 1.309851 0.820271	C 0.827014 0.964005 0.958813	C -0.955932 1.256359 -0.088073	H -3.263414 1.100018 -0.543572	H 3.623737 0.869053 0.995173	H 3.747921 1.093036 0.983091	C -0.471572 1.909174 -0.069111	C 0.580139 1.675628 0.337505	C 0.595402 1.122928 0.745102	C 0.697300 1.349892 0.542505	C 0.746789 1.259387 0.584556	C -0.743014 1.268665 -0.303604	H -3.516940 -1.333861 0.656931	H 3.397194 1.113157 0.701474	H -3.044059 1.011021 -0.540747	C -0.458021 2.029154 0.368347	C 0.560518 1.874811 -0.352359	C 0.588981 1.434994 -0.206549	C -0.674259 1.555248 0.251017	C -0.735599 1.500406 0.222312	C -0.723598 1.419399 0.319156	H -2.965028 1.084751 -0.485804	H 3.223955 1.121763 0.566006	H -3.396516 -1.235022 0.609479
C 0.452380 1.640001 -0.445160	C -0.442422 1.626375 0.955074	C -0.610699 0.069443 1.763534	C -1.740833 1.213019 1.131025	C -1.669668 0.725414 0.675062	C 1.512299 0.637157 -0.096813	H -3.055170 -1.313409 1.308836	H 2.795479 -0.396998 -1.634744	H 2.724684 -0.362880 -1.458083	C 0.669309 1.698965 -0.744694	C -0.650018 1.655810 0.996489	C -0.647234 1.022561 1.564845	C -1.858322 1.340491 0.863073	C -1.756455 0.902712 0.506738	C 1.751345 0.788785 -0.365883	H -2.458932 0.645613 -1.365340	H 2.475206 -0.720975 -1.532787	H -2.648253 -1.265594 1.449021	C 0.67739 2.001391 -0.345109	C -0.659543 2.084962 0.277059	C -0.643440 1.800210 0.555771	C 1.866062 1.711741 0.002241	C 1.765832 1.192409 0.105436	C 1.769272 1.023816 0.086249	H -2.483607 -1.254010 1.411247	H 2.232234 -0.925689 -1.439839	H -2.150321 0.687741 -1.356843
C 1.480680 0.692733 0.129336	C -1.565132 1.274713 0.205755	C -1.806164 0.624241 1.522009	C -2.656393 0.022573 1.481208	C -3.006272 0.342784 1.317268	C 2.853563 0.835536 -0.816903	H -6.804825 0.093096 0.450755	H 6.769265 0.066307 -0.949726	H 6.693845 -0.151968 -0.991548	C 1.740104 0.827663 -0.126437	C -1.805288 1.222416 0.348052	C -1.879609 1.273380 1.104183	C -2.848646 0.424868 1.605418	C -3.068808 0.839408 1.302445	C 3.053982 0.981656 -1.158549	H -6.429987 0.178089 -1.177297	H 6.462360 -0.002212 -1.225131	H -6.489118 -0.041002 0.717774	C 1.802694 1.09907 0.084108	C -1.829479 1.490963 -0.192753	C -1.880413 1.750302 0.041783	C 2.894248 1.250930 -1.049647	C 3.059345 1.427100 -0.674545	C 3.058971 1.483918 -0.611730	H -6.373984 -0.174485 0.676323	H 6.245403 -0.370997 -1.160416	H -6.143184 0.547615 -1.228956
C 2.849035 0.912544 -0.552184	C -2.826057 0.945984 0.901626	C -3.012775 -0.249294 1.553678	C -3.001235 -2.727012 -1.285434	C -3.018073 -2.617940 -0.643846	C 2.460458 -2.884813 -0.881906	O -5.822099 0.621750 -1.303339	O 6.104087 -0.114912 1.012068	O 6.105372 -0.065803 1.001433	C 3.105407 1.063273 -0.807576	C -3.043717 0.981463 1.135139	C -3.032419 0.526953 1.691906	C -3.080942 -3.137979 0.118003	C -3.048985 -2.706615 0.813304	C 2.942240 -2.655033 -0.936071	O -5.930762 -0.301256 0.783922	O 5.919266 0.224872 0.768964	O -5.624724 0.399019 -1.120872	C 3.117387 1.489768 -0.631395	C -3.067539 1.517081 0.623289	C -3.020525 1.453730 0.963181	C 3.168043 -2.630039 -1.273479	C 3.092322 -1.988151 -1.747446	C 2.999763 -2.030807 -1.599889	O -5.503724 0.376647 -1.129231	O 5.696155 0.132516 0.780610	O -5.713499 -0.013015 0.727407
C 2.151722 -2.863007 -1.054172	C -3.054916 -2.653552 0.733022	C -3.271546 -2.317836 -1.603383	C 2.898685 -1.539381 -0.435462	C 3.114585 -1.472115 -0.831930	C -3.455462 -1.553800 -0.403722	H -5.936127 1.580895 -1.213984	H 6.358915 0.772789 1.308930	H 6.439252 0.825988 1.186578	C 2.600136 -2.600633 -1.362717	C -3.189681 -2.532686 1.439999	C -3.305578 -2.951486 0.337021	C 2.918369 -1.639786 0.105730	C 3.034066 -1.704648 -0.058966	C -3.096826 -1.680615 -0.128510	H -6.218098 -1.227531 0.761223	H 6.139641 1.165832 0.853245	H -5.757394 1.359352 -1.087671	C 2.844197 -2.170979 -1.466461	C -3.321112 -1.676092 2.010542	C -3.287212 -2.244415 1.708656	C -2.874953 -1.316636 -0.723667	C -3.001792 -1.42966 -0.590574	C -3.062423 -1.371025 -0.654866	H -5.676008 1.328790 -1.060654	H 5.966924 1.063538 0.749362	H -6.084166 -0.908253 0.680084
C -3.854355 -1.467423 -0.772950	C 3.466166 -1.722492 0.274548	C 3.131926 -1.192651 -1.076483	C 4.268575 -1.734123 -1.105384	C 4.508345 -1.396494 -1.475602	C -4.911648 -1.793760 0.025208	O -3.781743 -1.118669 -1.983661	O 3.874563 -1.740852 1.271319	O 3.773484 -1.514051 1.525389	C -3.551596 -1.633164 -0.499449	C 3.286766 -1.672703 0.303112	C 3.058368 -1.620664 -0.099268	C 4.280590 -1.947591 -0.537268	C 4.414415 -1.897952 -0.706851	C -4.510512 -1.934566 0.419551	O -3.705148 1.102486 1.727833	O 3.782881 -1.376180 1.514062	O -3.565298 -1.319202 -1.801550	C -3.349715 -1.455566 -0.803059	C 3.199055 -1.373973 0.771218	C 3.024705 -1.326905 0.666280	C -4.233080 -1.898284 -0.297589	C -4.379774 -1.92041 -0.119666	C -4.47426 -1.829695 -0.256051	O -3.367248 -1.223869 -1.84906	O 3.472511 -1.253233 1.687148	O -3.391666 1.177758 1.731638
C -5.284387 -1.546305 -0.214999	C 4.866314 -1.867831 -0.342687	C 4.529955 -0.886965 -1.639635	C 5.245849 -0.608101 -0.762334	C 5.398131 -0.347302 -0.806306	C -5.710455 -0.491822 0.109621	H -4.373989 -0.351780 -2.089767	H 4.603747 -1.170106 1.576394	H 4.543084 -0.959869 1.749412	C -4.930509 -1.694315 0.176125	C 4.644079 -1.837711 -0.399325	C 4.434896 -1.704407 -0.778399	C 5.193055 -0.720296 -0.574781	C 5.300138 -0.659154 -0.562395	C -5.373327 -0.671848 0.397466	H -4.450179 0.477234 1.787343	H 4.499585 -0.727531 1.640829	H -4.186578 -0.577899 -1.922180	C -4.740613 -1.714048 -0.201371	C 4.557608 -1.787190 0.182677	C 4.411767 -1.782016 0.183879	C -5.154823 -0.835775 0.304266	C -5.279485 -0.770046 0.334476	C -5.345133 -0.668766 0.227114	H -4.014021 -0.501263 -1.94719	H 4.222104 -0.632364 1.743866	H -4.191109 0.621901 1.769397
C -5.786772 -0.196906 0.303610	C 5.601774 -0.531636 -0.450507	C 5.346620 0.011123 -0.708354	C 4.656144 0.759785 -1.124061	C 4.725633 1.029029 -0.818975	C -5.031939 0.503748 1.055668	C -1.535709 -0.964104 -0.182379	C 1.481326 -0.704374 0.021195	C 1.371364 -0.340457 0.241816	C -5.448840 -0.310487 0.573459	C 5.341380 -0.500174 -0.649697	C 5.245480 -0.418370 -0.605334	C 4.509175 0.450384 -1.289212	C 4.608195 0.577924 -1.142945	C -4.696547 0.464358 1.170438	C -1.187770 0.316849 0.366427	C 1.277657 -0.697205 0.237404	C -1.228449 -0.966141 -0.148006	C -5.335335 -0.468047 0.458612	C 5.279966 -0.624348 -0.497637	C 5.237715 -0.624315 -0.380811	C -4.476729 -0.124276 1.480656	C -4.600694 0.051788 1.434677	C -4.672110 0.071583 1.387590	C -1.068555 -0.822677 -0.16026	C 1.018378 -0.622851 0.294114	C -0.927487 0.222510 0.378667
C -4.802287 0.433720 1.301643	C 4.756456 0.509578 -1.195222	C 4.592442 1.307719 -0.395106	C -0.425838 0.916055 -2.045752	C -0.399130 0.659771 -2.004868	C -0.201288 -1.479644 1.937934	H -1.453473 -0.820593 -1.257589	H 1.483912 -1.159051 1.006553	H 1.403397 -1.029559 1.091405	C -4.420869 0.460712 1.415739	C 4.424906 0.470696 -1.404304	C 4.461615 0.797049 -1.112696	C -0.564496 -0.039008 -2.043700	C -0.544323 -0.315884 -1.914849	C 0.276515 -1.200085 1.958373	H -1.295920 0.807849 1.338714	H 1.361485 -0.906231 1.298862	H -1.211998 -0.882215 -1.232475	C -4.365 0.157484 1.473031	C 4.384745 0.047209 -1.546821	C 4.481397 0.092468 -1.503891	C 0.595444 -0.789802 1.966097	C 0.573061 -0.972734 1.749563	C 0.300364 -1.667210 1.565137	H -1.049186 -0.706638 -1.24163	H 1.081279 -0.697645 1.374893	H -1.000342 0.709525 1.356033
C -0.322795 -1.491596 1.954563	C 0.017569 -1.096608 -2.124391	C -0.257901 1.085901 -2.027090	O -2.582356 -0.441965 2.606345	O -3.163092 0.328521 2.524630	O 3.069387 1.731578 -1.608036	C -2.427342 1.405079 1.401413	C 2.600220 2.111672 -0.413841	C 2.652217 2.211403 -0.462706	C 0.112803 -1.214498 1.922702	C -0.343322 -1.341042 -1.845762	C -0.427349 -0.378122 -2.105749	O -2.873300 0.485955 2.815335	O -3.198461 1.395989 2.367554	O 3.158102 1.736860 -2.095599	C -2.299965 -2.075574 -0.927495	C 2.246166 1.982153 -0.879947	C -2.116415 1.470379 1.331302	C 0.289439 -1.423994 1.769262	C -0.422159 -1.68855 -1.434252	C -0.515869 -1.25442 -1.789419	O 2.942865 1.854889 -2.099342	O 3.178923 2.352372 -1.444530	O 3.145557 2.500618 -1.258165	C -2.078417 1.499153 1.415006	C 2.135764 1.851393 -1.123629	C -2.219349 -2.049005 -0.968656
O 3.176993 1.965899 -1.080972	O -3.032873 1.253049 2.069489	O -3.274801 -0.979103 2.492825	O -3.580489 -0.419019 0.632000	O -4.021412 0.028369 0.505142	O 3.807877 -0.063394 -0.556902	H -2.705446 1.382206 2.455874	H 2.882955 2.747177 -1.252200	H 3.034478 3.000431 -1.108261	O 3.376475 2.075732 -1.428597	O -3.213069 1.434238 2.251982	O -3.216406 0.410614 2.881103	O -3.734870 -0.326630 0.938086	O -4.093575 0.154880 0.757006	O 4.098832 0.221303 -0.771955	H -2.612293 -2.726368 -1.742667	H 2.458508 2.426428 -1.851680	H -2.337287 1.506897 2.398942	O 3.269133 2.530457 -1.229803	O -3.205929 2.253251 1.580869	O -3.201421 2.026090 2.012875	O 3.778935 0.277797 -0.782039	O 4.085338 0.577936 -0.460550	O 4.118277 0.653055 -0.501901	H -2.305974 1.472652 2.481638	H 2.369524 2.151292 -2.144499	H -2.568890 -2.654483 -1.803297
O 3.710355 -0.104956 -0.536807	O -3.780190 0.251792 0.234390	O -3.822963 -0.260956 0.470338	O 2.968548 -1.789644 0.963213	O 3.175846 -2.070638 0.456768	O -3.378028 -1.202810 -1.779976	C -0.409559 -1.053303 0.542763	C 0.302671 -0.740191 -0.719520	C 0.279413 -0.816266 -0.708096	O 4.031289 0.106068 -0.663358	O -4.009481 0.199664 0.585419	O -3.892614 -0.071773 0.816097	O 3.039758 -1.468781 1.511929	O 3.126034 -1.710174 1.360229	O -3.119969 -1.499989 -1.539389	C -0.076789 1.028157 -0.395316	C 0.060669 -0.954501 -0.389926	C -0.060098 -0.976612 0.513030	O 4.12235 0.592766 -0.57207	O -4.062053 0.647975 0.299504	O -3.873704 0.450667 0.595102	O -3.001233 -0.512738 -1.889129	O -3.094178 -0.761533 -1.842352	O -3.084867 -0.644339 -1.877033	C 0.095034 -0.793103 0.508119	C -0.210376 -0.870419 -0.310677	C 0.245576 0.844401 -0.369600
O -3.798141 -0.741242 -1.995948	O 3.528251 -1.401667 1.655687	O 3.207495 -2.091113 0.022779	O 5.519161 -0.715846 0.649920	O 5.643855 -0.810541 0.538121	O -5.801713 0.025177 -1.234055	C -0.380070 -1.257533 2.041303	C 0.291081 -0.240346 -2.152300	C 0.289814 -0.302447 -2.128654	O -3.621861 -1.054797 -1.798771	O 3.439853 -1.257697 1.652240	O 3.180894 -1.671230 1.316945	O 5.509581 -0.399419 0.795477	O 5.572572 -0.509090 0.846414	O -5.571252 -0.330355 -0.990016	C 0.036464 0.795276 -1.883525	C -0.062043 -0.826891 -1.896599	C 0.063267 -1.093871 2.015857	O -3.414577 -0.625611 -1.957423	O 3.349696 -0.527416 1.900599	O 3.120646 -0.574968 1.869393	O -5.478416 0.080630 -0.761425	O -5.554686 0.027320 -0.835287	O -5.551140 0.193947 -0.910209	C 0.214914 -0.946195 2.008251	C -0.322836 -0.917102 -1.822932	C 0.311556 0.674166 -1.869553
O -5.992610 0.628676 -0.863645	O 5.905192 -0.123325 0.900270	O 5.607707 -0.756568 0.485207	H -5.852779 0.851215 0.265008	H -6.291056 0.894316 -0.475508	H 6.245913 -0.188335 0.190988	H -0.128398 -2.296460 2.297320	H -0.718478 -0.171950 -2.560504	H 1.152689 -0.681209 -2.690792	O -5.769958 0.368407 -0.660570	O 5.726948 0.008431 0.645109	O 5.551612 -0.307793 0.800418	H -5.973841 0.696934 0.047203	H -6.413182 0.477977 -0.411167	H 6.525342 0.335935 0.176557	H -0.840555 1.172827 -2.423299	H -1.080862 -1.001617 -2.247166	H 0.378853 -2.104216 2.312412	O -5.666764 0.43554 -0.618531	O 5.667692 0.286137 0.553195	O 5.519351 0.259385 0.723754	H 6.010387 0.813851 0.492144	H 6.388201 0.402645 0.775169	H 6.545669 0.484003 0.430212	H 0.564820 -1.952233 2.279692	H -1.325049 -1.193383 -2.157487	H -0.497381 1.217087 -2.374614
H 6.152092 -0.462359 0.241110	H -5.872768 0.668794 -1.261631	H -5.732116 1.452272 0.129614	H -6.837615 0.743409 -1.205379	H -7.057729 0.266062 -1.947003	H 7.009486 -1.582666 0.985176	H -1.344379 -1.035971 2.502344	H 0.872599 -0.896886 -2.812829	H 0.356393 0.791066 -2.138653	H 6.439256 -0.210765 0.290020	H -6.143893 0.424107 -0.888857	H -5.869217 1.058333 -0.402263	H -6.891736 0.069000 -1.334432	H -7.201596 -0.734268 -1.439816	H 7.353130 -0.997305 1.005202	H 0.104972 -0.277354 -2.096702	H 0.591120 -1.539030 -2.416713	H -0.883157 -0.890027 2.520399	H 6.576601 0.336753 0.255815	H -6.180246 0.427301 -1.199183	H -5.866626 0.774242 -1.010339	H 6.917442 -0.355416 1.469536	H 7.181559 -1.121996 1.217884	H 7.396995 -1.034707 0.775909	H -0.740305 -0.787907 2.512214	H 0.374746 -1.641380 -2.259646	H 0.203996 -0.382063 -2.141160
H 6.835166 -2.022382 0.745428	H -6.614340 -0.546560 -2.320126	H -6.454085 1.875849 -1.430878	H -5.409550 1.794889 -1.165602	H -5.741436 1.448208 -2.065761	H 5.956116 -0.506084 1.917376	H 0.367582 -0.609091 2.504390	H 0.726879 0.761366 -2.205927	H -0.604584 -0.592195 -2.685069	H 7.116447 -1.754615 0.843581	H -6.899601 -0.908503 -1.785149	H -6.623200 0.465837 -1.891151	H -5.454490 1.073501 -1.602762	H -5.928319 0.304502 -2.106009	H 6.196741 0.015790 1.887701	H 0.913069 1.282832 -2.317058	H 0.221339 0.181443 -2.213291	H 0.804285 -0.387481 2.397423	H 7.365967 -1.206577 0.636111	H -6.970036 -1.107294 -1.61383	H -6.651793 -0.514675 -1.938082	H 5.469848 0.426759 2.132887	H 5.880067 -0.469718 2.230551	H 6.230494 -0.384048 1.941727	H 0.928823 -0.225789 2.415654	H -0.092056 0.065046 -2.248111	H 1.250148 1.040326 -2.291842
H 5.860695 -1.072155 1.878479	H -5.161127 0.322819 -2.846035	H -4.887787 2.560697 -0.975321	H -5.374796 -1.284267 -0.984443	H -5.485892 -1.436549 -1.010551	H 5.064825 -2.326690 -0.402700	C 0.921376 -0.838263 -0.163833	C -0.885325 -1.144592 -0.083756	C -0.736443 -1.532771 -0.196503	H 6.042935 -0.824487 1.904016	H -5.472995 -0.088572 -2.446517	H -5.077398 1.321763 -1.973298	H -5.464917 -1.738277 -0.337305	H -5.551244 -1.842736 0.071701	H 5.518188 -1.896391 -0.432251	C 0.862093 1.676350 0.314861	C -1.066204 -1.216261 0.409957	C 1.218428 -0.758090 -0.283203	H 6.280618 -0.450144 1.815699	H -5.519534 -0.587954 -2.491877	H -5.109353 0.151591 -2.493338	H 5.515029 -1.540757 -0.240506	H 5.571876 -1.504586 -0.655329	H 5.567663 -1.441330 -0.876486	C 1.364516 -0.493394 -0.274902	C -1.357114 -0.958772 0.503651	C 1.248662 1.378030 0.350402
H 4.829506 -2.432093 -0.691666	H -5.313984 -1.672425 -0.500465	H -5.441703 -0.423073 -1.521075	H -4.918425 -0.357248 -2.412751	H -4.893534 -0.876472 -2.574821	H 4.750039 -2.652729 1.302700	C 1.387405 0.668016 -0.064214	C -1.401998 1.079016 0.814070	C -1.536160 1.301592 0.695541	H 5.233053 -2.175143 -0.746378	H -5.536858 -1.804193 0.111659	H -5.531044 -1.419844 -0.637589	H -4.933871 -1.378139 -1.980285	H -5.018680 -1.997260 -1.603521	H 5.142859 -2.193311 1.265707	C 1.789786 -1.300707 0.628808	C -1.645719 1.133702 0.766606	C 1.639818 0.763339 -0.288092	H 5.450923 -1.590137 -0.92562	H -5.639608 -1.360679 0.488100	H -5.530333 -1.451355 0.106321	H 4.968230 -1.944635 1.387316	H 5.020602 -2.358203 0.787386	H 5.203198 -2.281877 0.630962	C 1.704403 1.046210 -0.277768	C -1.790168 1.457071 0.592568	C 1.886433 -1.584179 0.706362
H 4.501900 -2.978066 0.950404	H -4.575223 -2.007989 -2.064214	H -4.600996 0.665495 -2.625317	H -3.126021 0.767170 -1.021122	H -3.428705 0.791377 -1.320142	H 3.478527 -0.480450 1.432744	C 2.032316 -1.862288 0.241532	C -2.153606 -1.578178 -0.797452	C -2.056078 -1.888779 -0.854070	H 4.796576 -2.754902 0.860563	H -4.831568 -2.309346 -1.425711	H -4.745059 -1.176363 -2.198613	H -3.191821 0.172205 -1.011169	H -3.574127 0.070745 -1.240333	H 3.763999 -0.058337 1.246254	C 2.203180 2.194701 -0.167127	C -2.365838 -1.844784 -0.064055	C 2.389404 -1.721192 0.098009	H 5.113526 -2.348614 0.630362	H -4.941098 -2.361987 -0.787036	H -4.771621 -2.082913 -1.356393	H 3.220618 -0.133439 1.181293	H 3.544398 -0.348752 1.304948	H 3.793814 -0.278519 1.310693	C 2.587900 -1.387812 0.112319	C -2.694282 -1.560138 0.098497	C 2.626493 1.800783 -0.128049
H 3.402714 -0.731986 1.397575	H -2.975044 -0.088311 -1.648287	H -2.867154 1.061698 -0.846372	H -2.439156 -1.015630 -2.473668	H -2.376611 -1.216446 -2.145754	H 2.089372 -2.371364 1.161751	H 0.746545 -0.973993 -1.238234	H -0.776142 -1.545067 0.921252	H -0.666407 -1.827990 0.850568	H 3.619219 -0.532578 1.252165	H -3.255902 -0.335531 -1.276501	H -3.001726 0.224942 -1.059303	H -2.524574 -2.074300 -1.672332	H -2.480450 -2.080319 -1.163459	H 2.546203 -2.103649 1.094170	H 0.712025 1.753918 1.391958	H -0.870134 -1.346304 1.471389	H 0.981988 -0.952664 -1.336328	H 3.822189 -0.263641 1.280374	H -3.3163 -0.489124 -1.276257	H -3.014793 -0.293947 -1.164819	H 2.572128 -2.443527 0.791474	H 2.502798 -2.286792 0.300416	H 2.602617 -2.173275 0.498006	H 1.148454 -0.693110 -1.331489	H -1.172423 -0.969343 1.574809	H 1.113412 1.433087 1.430836
H 1.858034 -2.409262 1.022604	H -2.242208 -2.354690 -1.241962	H -2.540252 -0.581504 -2.651691	H -0.996109 -1.790753 0.089541	H -1.123817 -1.494560 0.505334	H 0.857812 -1.075581 -1.164621	C 3.368454 -1.162534 0.512487	C -3.169375 -0.421698 -0.986846	C -2.969800 -0.640509 -1.002136	H 2.207687 -2.344920 0.730666	H -2.513327 -2.568499 -0.606777	H -2.642212 -2.155962 -1.552077	H -1.010279 -1.788987 0.937612	H -1.147072 -1.171193 1.295958	H 1.137611 -1.051831 -1.225847	C 3.176505 1.023339 -0.474466	C -3.404129 -0.797024 -0.541800	C 3.697374 -0.953080 0.324586	H 2.485681 -2.063615 0.645924	H -2.628245 -2.388708 0.096928	H -2.654575 -2.576474 -0.324696	H 1.079811 -1.082985 -1.470515	H 1.148624 -0.416378 -1.536176	H 1.189078 -0.423594 -1.361130	C 3.858359 -0.550289 0.325826	C -3.642477 -0.525687 -0.558007	C 3.483569 0.571545 -0.544045
H 0.836234 -0.789318 -1.252369	H -1.018903 -1.159701 1.220136	H -1.091216 -1.831633 -0.300306	H 0.879157 -0.811412 0.687800	H 1.089027 -1.115006 0.512232	H -1.311482 -0.608136 -1.048560	H 1.758018 -2.322501 1.196267	H -1.883720 -1.869485 -1.822414	H -1.868634 -2.209418 -1.889081	H 1.044208 -0.717437 -1.412223	H -1.112802 -1.060441 1.555912	H -1.099012 -1.764413 1.020994	H 0.886134 -0.705090 1.059272	H 1.046493 -0.805234 1.074897	H -1.050380 -0.711982 -1.023115	H 2.071220 2.705092 -1.131970	H -2.152349 -2.454664 -0.953867	H 2.164855 -2.187013 1.063299	H 1.242403 -0.31593 -1.388994	H -1.206285 -0.298861 1.680624	H -1.056704 -0.924574 1.633327	H -0.839058 -0.052585 -1.130084	H -1.022075 -0.107844 -1.151614	H -0.997149 -0.160623 -1.076547	H 2.390808 -1.855597 1.082602	H -2.512561 -2.307223 -0.688303	H 2.524058 2.390779 -1.050236
H -1.380056 -0.582482 -1.249063	H 1.209155 -0.733518 1.143667	H 1.019423 -1.290614 0.174882	H 2.113543 -0.172873 -1.865087	H 2.247296 0.175187 -1.878231	H -2.706962 -1.007374 1.514054	H 3.276327 -0.581802 1.434125	H -2.680361 0.381452 -1.543156	H -2.394674 0.165948 -1.456721	H -1.162950 -0.700667 -1.283717	H 1.086483 -0.640163 1.267041	H 0.980271 -0.975777 1.023225	H 2.018794 -0.792082 -1.624924	H 2.116498 -0.655943 -1.676379	H -2.268980 -0.864912 1.657009	H 2.661238 0.301066 -1.107685	H -2.931396 -0.162071 -1.295781	H 3.591291 -0.349254 1.230249	H -0.984163 -0.301127 -1.28399	H 1.007763 -0.045307 1.301377	H 0.948141 -0.158549 1.182739	H -1.974693 -1.364796 1.202464	H -2.094117 -1.267792 1.335360	H -2.244486 -1.334045 1.309439	H 3.734214 0.039460 1.238497	H -3.111136 -0.086562 -1.411254	H 2.873952 -0.050307 -1.200491
H -2.966155 -1.566244 1.163933	H 2.543512 -1.087111 -1.560544	H 2.219392 0.625250 -1.711640	H 2.851322 1.893891 -1.051903	H 2.844110 1.990859 -0.549968	H -3.125763 1.268640 1.614112	C -1.253008 1.962802 1.071331	C 1.410188 2.296969 0.190860	C 1.397707 2.221103 0.000492	H -2.494043 -1.475232 1.354036	H 2.219803 -1.183866 -1.498121	H 2.081548 -0.564307 -1.671201	H 2.638824 1.459397 -1.471323	H 2.717274 1.549948 -1.265366	H -2.805668 1.381636 1.508814	C -1.068462 -2.131075 -0.408992	C 1.080638 2.257954 -0.262525	C -0.982548 2.044341 0.902561	H -2.369494 -1.643516 1.080416	H 2.153262 -1.509466 -1.102343	H 2.088085 -1.340620 -1.245345	H -2.612014 0.696908 2.110539	H -2.722706 0.865102 2.016115	H -2.786780 0.796385 2.059483	C -0.969207 2.141754 1.020961	C 0.993611 2.278971 -0.550030	C -1.008913 -2.220494 -0.425704
H -2.716253 0.713284 1.692081	H 2.767854 1.233879 -1.427543	H 2.653916 2.067332 0.051891	H 4.218862 1.557756 1.463485	H 4.153576 1.066579 1.875226	H -4.171999 2.231822 -0.904419	H -0.612800 2.339759 1.864556	H 0.718360 3.043751 -0.183622	H 0.686779 3.002460 -0.242359	H -2.330044 0.850949 1.615118	H 2.410661 1.140477 -1.550712	H 2.511904 1.655579 -1.146898	H 4.083715 1.925492 0.987118	H 4.088543 1.761572 1.288513	H -4.048259 1.973142 -1.037297	H -0.308792 -2.814786 -0.770043	H 0.341141 2.883232 -0.751078	H -0.317221 2.493432 1.635190	H -2.297709 0.591356 1.809684	H 2.384193 0.658947 -1.935478	H 2.549452 0.794063 -2.058643	H -4.070392 2.239376 0.151609	H -4.088650 2.260353 -0.125110	H -4.041776 2.327104 -0.050368	H -0.334762 2.587788 1.783129	H 0.295409 2.885463 -1.117700	H -0.304589 -2.963094 -0.783338
H -3.983898 1.988767 -0.735651	H 4.147902 1.664397 1.196153	H 3.978778 0.601037 2.196322	H 2.057771 1.810661 2.633694	H 1.897255 1.012200 2.940093	H -1.824930 2.675300 -1.605393	C 2.113257 -2.970822 -0.817420	C -2.770896 -2.801594 -0.093569	C -2.737571 -3.044934 -0.103119	H -3.803101 1.798295 -0.850279	H 3.950824 1.794954 0.932765	H 3.923484 1.799471 1.395613	H 1.928732 2.402973 2.105612	H 1.854152 2.161700 2.325825	H -1.769407 2.444256 -1.927390	C 2.785530 3.201899 0.836422	C -2.927467 -2.763475 1.036363	C 2.499196 -2.834266 -0.954229	H -3.786129 1.968828 -0.428264	H 3.933108 2.085070 0.193733	H 3.924508 2.343553 -0.026928	H -1.930474 3.198894 -0.630413	H -1.867622 3.119063 -0.854388	H -1.775214 3.121804 -0.705393	C 2.751494 -2.504777 -0.929269	C -3.343147 -2.267193 1.302387	C 3.324791 2.669458 0.929175
H -1.903154 3.052659 -1.173165	H 1.998047 2.405546 2.073532	H 1.721784 0.127920 3.134947	H 0.673466 2.171896 0.156548	H 0.779995 1.902968 0.391725	H -0.890709 1.644379 0.939662	H 1.112722 -3.372372 -1.011962	H -1.993152 -3.541499 0.122655	H -2.038097 -3.880435 0.005863	H -1.797777 2.902509 -1.512361	H 1.841712 2.555622 1.894988	H 1.708185 1.960098 2.513589	H 0.512136 1.957779 -0.352776	H 0.673450 1.859528 -0.331971	H -0.655178 1.775478 0.669227	H 2.056875 3.992982 1.042529	H -2.161417 -3.477870 1.355985	H 1.515922 -3.288419 -1.119280	H -1.823437 3.256282 -0.836837	H 1.855018 3.192253 0.815767	H 1.706095 3.121894 0.772320	H -0.456277 1.694347 1.321247	H -0.618553 1.621944 1.310678	H -0.612745 1.520021 1.412136	H 1.791592 -3.008284 -1.089124	H -2.639467 -2.982870 1.740694	H 2.687907 3.516758 1.204768
H -0.743910 1.498043 1.242248	H 0.869553 1.703920 -0.710330	H 0.563489 1.622092 0.899981	H -3.125235 -3.007367 -0.235843	H -3.300761 -2.642566 0.413137	H 2.800244 -2.417007 -1.813359	H 2.509704 -2.580616 -1.762614	H -3.263207 -2.527083 0.844942	H -3.057307 -2.734983 0.897815	H -0.465314 1.633019 0.982655	H 0.557880 1.615536 -0.746474	H 0.431748 1.789735 -0.107064	H -3.274019 -2.933210 1.176539	H -3.369784 -2.269783 1.765671	H 3.223301 -2.191112 -1.888637	H 3.024733 2.703465 1.781937	H -3.233449 -2.176855 1.908562	H 2.851420 -2.432153 -1.911728	H -0.442523 1.545038 1.341979	H 0.552876 1.434548 -1.346776	H 0.399869 1.540942 -1.283673	H 3.374660 -1.986786 -2.135722	H 3.405240 -1.175887 -2.412857	H 3.277123 -1.279639 -2.348478	H 3.083600 -2.095411 -1.890780	H -3.620112 -1.542322 2.073753	H 3.526199 2.083837 1.832490
H 0.558410 1.902719 -1.495320	H -0.549291 1.616881 2.035853	H -0.619915 -0.940979 2.163186	H -2.254479 -3.401555 -1.717992	H -2.173675 -3.303405 -0.771810	H 1.498497 -3.371332 -1.077204	H 2.751709 -3.799977 -0.496987	H -3.518141 -3.289034 -0.727866	H -3.616037 -3.420083 -0.638492	H 0.744520 1.885840 -1.813558	H -0.696057 1.740290 2.078507	H -0.594401 0.453297 2.488881	H -2.317038 -3.920305 0.056074	H -2.180198 -3.345087 1.006456	H 2.027234 -3.235442 -1.097264	H 3.698716 3.676091 0.463722	H -3.792219 -3.335954 0.688002	H 3.186576 -3.627868 -0.644963	H 0.735661 2.413992 -1.347897	H -0.700614 2.521134 1.270178	H -0.572435 1.826591 1.639533	H 2.415766 -3.368234 -1.571350	H 2.239685 -2.498133 -2.208527	H 2.090035 -2.534801 -1.944447	H 3.477245 -3.260009 -0.611834	H -4.241395 -2.819230 1.009689	H 4.277394 3.068212 0.566952
H 2.526904 -2.385845 -1.967563	H -3.453156 -2.071292 1.571333	H -3.352472 -2.686530 -0.576195	H -3.944648 -2.887942 -1.816544	H -3.851262 -2.997948 -1.242243	H 3.179068 -3.663863 -0.611647	C 4.607511 -2.044227 0.588080	C -4.452604 -0.824927 -1.708414	C -4.227340 -0.890750 -1.834781	H 2.969318 -2.024173 -2.219178	H -3.446424 -1.802726 2.214923	H -3.441052 -2.623723 1.373284	H -4.000503 -3.531138 -0.326002	H -3.856268 -3.345888 0.444628	H 3.734128 -3.354392 -0.652395	C 4.468652 1.455859 -1.170351	C -4.680719 -1.394831 -1.128968	C 4.960143 -1.800254 0.421745	H 3.173014 -1.524767 -2.288979	H -3.562580 -0.729021 2.504423	H -3.414830 -1.413528 2.410478	H 4.086565 -3.169015 -1.022934	H 3.913756 -2.707218 -1.679880	H 3.797628 -2.778245 -1.557421	C 5.161936 -1.336441 0.411069	C -4.968056 -1.088343 -1.064162	C 4.781841 0.925797 -1.268245
H 1.142130 -3.235399 -1.259759	H -2.294313 -3.342046 1.116667	H -2.658543 -3.028948 -2.167184	H 2.206106 -2.297894 -0.822892	H 2.488913 -2.149168 -1.428541	H -2.904091 -2.499701 -0.321766	H 4.395266 -2.858634 1.293493	H -4.156766 -1.290784 -2.657573	H -3.900277 -1.253397 -2.817513	H 1.625801 -3.022568 -1.632619	H -2.428462 -3.208610 1.844004	H -2.650134 -3.828709 0.338457	H 2.266007 -2.514563 -0.016034	H 2.407310 -2.572428 -0.304213	H -2.490613 -2.582024 0.030580	H 4.188742 1.994420 -2.084995	H -4.377462 -2.090965 -1.922456	H 4.772151 -2.598969 1.151698	H 1.88635 -2.620363 -1.75125	H -2.580514 -2.202547 2.621998	H -2.627438 -2.986102 2.171180	H -2.216918 -2.143536 -1.021463	H -2.365872 -2.303655 -0.784044	H -2.452196 -2.258933 -0.866125	H 5.021209 -2.144857 1.141096	H -4.748920 -1.962310 -1.692226	H 4.534919 1.613055 -2.087795
H 2.789865 -3.724320 -0.833444	H -3.872217 -3.259755 0.329049	H -4.270614 -2.302298 -2.050311	H 4.148161 -1.763115 -2.196129	H 4.414288 -1.138625 -2.538448	H -4.935638 -2.275208 1.011445	H 4.775856 -2.509773 -0.390373	H -4.971608 -1.594651 -1.126830	H -4.819234 -1.694407 -1.382914	H 3.288763 -3.434012 -1.191562	H -4.082906 -3.125827 1.222370	H -4.281811 -3.260058 -0.049849	H 4.135567 -2.298181 -1.567496	H 4.296913 -2.112929 -1.776871	H -4.450252 -2.290583 1.456282	H 5.012437 2.163672 -0.535388	H -5.194581 -1.985372 -0.363335	H 5.140893 -2.286246 -0.543660	H 3.573461 -2.979679 -1.356548	H -4.228195 -2.287185 1.983132	H -4.265380 -2.711208 1.556772	H -4.082466 -2.686148 0.451906	H -4.260170 -2.614921 0.721994	H -4.411364 -2.570849 0.551359	H 5.357737 -1.810383 -0.557240	H -5.555068 -1.440271 -0.209618	H 5.443062 1.466530 -0.582265
H -3.518273 -2.482765 -1.019380	H 2.961864 -2.695113 0.222220	H 2.554685 -1.729916 -1.840104	H 4.688031 -2.694440 -0.787985	H 4.985045 -2.380004 -1.409231	H -5.386643 -2.471914 -0.691253	C 5.854160 -1.265034 1.026027	C -5.402043 0.347476 -1.978686	C -5.103432 0.354150 -2.004385	H -3.191826 -2.658434 -0.654779	H 2.800781 -2.654777 0.353190	H 2.480631 -2.515770 -0.364166	H 4.767533 -2.750768 0.025567	H 4.906891 -2.759150 -0.243453	H -4.988146 -2.718179 -0.177694	C 5.383824 0.277407 -1.517109	C -5.642737 -0.347163 -1.699685	C 6.188347 -0.982365 0.833231	H -2.937626 -2.410599 -1.153471	H 2.695896 -2.273975 1.145409	H 2.436796 -2.213931 0.935387	H -4.715852 -2.352139 -1.169309	H -4.862465 -2.464265 -0.938231	H -4.948234 -2.311599 -1.117474	C 6.351754 -0.458830 0.811874	C -5.776326 -0.056907 -1.857645	C 5.502520 -0.309211 -1.817494
H -5.312954 -2.267626 0.611452	H 4.780119 -2.297442 -1.348829	H 4.438318 -0.380220 -2.609222	H 6.183854 -0.756381 -1.319801	H 6.357547 -0.286951 -1.343056	H -6.724868 -0.708938 0.478385	H 5.718074 -0.845547 2.030465	H -4.886962 1.179334 -2.473193	H -4.522496 1.202690 -2.387569	H -4.865697 -2.312220 1.080777	H 4.498360 -2.337402 -1.365536	H 4.308557 -1.887075 -1.853438	H 6.123819 -0.973963 -1.105879	H 6.249885 -0.826749 -1.093547	H -6.351079 -0.889336 0.854648	H 4.851814 -0.476802 -2.111199	H -5.136283 0.326485 -2.400953	H 6.043369 -0.521488 1.817942	H -4.668868 -2.505999 0.554896	H 4.409620 -2.583175 -0.558296	H 4.302470 -2.540770 -0.602028	H -6.081622 -1.314149 0.657486	H -6.226827 -1.178037 0.719658	H -6.319452 -1.057462 0.561908	H 6.194738 -0.008973 1.800069	H -5.218618 0.292705 -2.736273	H 4.863486 -0.858137 -2.522465
H -5.962175 -1.906723 -0.996252	H 5.456614 -2.559848 0.267317	H 5.063954 -1.829138 -1.801859	H 4.585043 0.810351 -2.219071	H 4.681170 1.364717 -1.863897	H -5.099418 0.091871 2.071742	H 6.731694 -1.919769 1.053231	H -6.233361 0.034328 -2.618920	H -5.924672 0.168806 -2.704147	H -5.648832 -2.168171 -0.501587	H 5.289667 -2.475731 0.213645	H 4.991070 -2.548328 -0.357078	H 4.408435 0.177971 -2.348711	H 4.539136 0.437767 -2.230166	H -4.682296 0.179042 2.231114	H 6.253975 0.606189 -2.094651	H -6.471061 -0.828554 -2.230582	H 7.081607 -1.614007 0.884862	H -5.418733 -2.063727 -0.987306	H 5.188062 -2.188754 0.983225	H 4.947944 -2.241235 1.020957	H -4.371141 -0.856586 2.292657	H -4.532104 -0.585189 2.327014	H -4.652606 -0.611665 2.247594	H 7.276879 -1.043855 0.851502	H -6.721169 -0.483259 -2.211186	H 6.418099 -0.030570 -2.349887
H -6.755328 -0.340691 0.806713	H 6.546589 -0.680050 -0.995663	H 6.306164 0.258420 -1.189084	H 5.352937 1.557301 -0.826353	H 5.357996 1.758652 -0.292044	H -5.595537 1.448146 1.072170	H 6.063027 -0.436056 0.341921	H -5.835729 0.728294 -1.047729	H -5.551823 0.635427 -1.043974	H -6.372747 -0.424762 1.161194	H 6.250352 -0.670519 -1.247127	H 6.187579 -0.501704 -1.169401	H 5.161771 1.335617 -1.263145	H 5.239017 1.465786 -0.990131	H -5.309174 1.375777 1.108329	H 5.753064 -0.191177 -0.597618	H -6.077685 0.265219 -0.903325	H 6.375522 -0.181758 0.111165	H -6.26361 -0.744084 0.982468	H 6.188707 -1.000322 -0.992575	H 6.188503 -1.013927 -0.777103	H -5.134845 0.667938 1.867333	H -5.240144 0.901435 1.715665	H -5.290044 0.928839 1.693105	H 6.488774 0.352151 0.090162	H -6.007223 0.811459 -1.232846	H 5.778098 -0.987550 -1.003602
H -4.831205 -0.178693 2.213230	H 4.694994 0.186840 -2.243474	H 4.541456 1.892434 -1.323569	H 0.516070 1.058601 -2.588629	H 0.457218 1.180754 -2.427329	H -1.109372 -1.476522 2.530904	O 3.646413 -0.188845 -0.550176	O -3.584859 0.110934 0.308808	O -3.464409 -0.166296 0.297654	H -4.357038 -0.046425 2.388251	H 4.299502 0.072952 -2.420646	H 4.374910 0.702014 -2.203544	H 0.331153 -0.171125 -2.661794	H 0.290617 -0.024031 -2.547882	H -0.595507 -1.186643 2.603105	O 3.610327 0.343102 0.746711	O -3.816913 0.038225 0.577543	O 3.931770 -0.012961 -0.771843	H -4.297981 -0.535773 2.322805	H 4.258290 -0.669235 -2.370087	H 4.410341 -0.604588 -2.350023	H -0.356003 -0.887149 2.499389	H -0.264199 -0.992331 2.445129	H -0.579337 -1.886767 2.160871	O 4.033434 0.394070 -0.770166	O -3.994128 0.528678 0.381146	O 3.910176 -0.220842 0.609161
H -5.160976 1.431414 1.592482	H 5.280851 1.475629 -1.203612	H 5.173737 1.914138 0.315641	H -0.680949 1.896139 -1.623719	H -1.043875 1.453159 -1.233805	H 0.661988 -1.934872 2.412812	C 2.777594 0.802660 -0.736088	C -2.634930 0.426330 1.268597	C -2.803163 0.650503 1.153133	H -4.798188 1.472399 1.623134	H 4.926464 1.442448 -1.516939	H 5.040173 1.715312 -0.931979	H -0.744267 1.042059 -1.997778	H -1.187029 0.725722 -1.550698	H 1.191971 -1.556535 2.420040	C 3.031492 -0.758746 1.284671	C -2.849285 0.582829 1.417740	C 2.995897 0.906711 -1.029261	H -4.796464 1.087376 1.870561	H 4.904171 0.915866 -1.976063	H 5.070567 0.949423 -1.862688	H 1.068362 0.135382 2.322161	H 1.207707 0.182902 1.854314	H 1.214948 -2.153448 1.889564	C 3.028440 1.239553 -1.067766	C -3.026887 1.012394 1.247548	C 3.107265 -1.025791 1.367549
H -0.071372 -2.552992 2.088192	H 0.531427 -1.995367 -2.490398	H 0.451208 0.980894 -2.859661	H -1.194319 0.650657 -2.776290	H -1.173247 0.427822 -2.737307	H -4.049664 -0.512747 -1.929719	O 3.121302 1.778594 -1.390796	O -2.895147 0.168464 2.435394	O -3.268220 0.802331 2.272140	H -0.333403 -2.173888 2.214246	H 0.244046 -2.208666 -2.173405	H 0.283650 -0.921229 -2.742889	H -1.401457 -0.500960 -2.573127	H -1.328957 -0.853570 -2.448919	H -3.829685 -0.859006 -1.726779	O 3.530612 -1.241814 2.283096	O -3.063537 0.587208 2.613610	O 3.251612 1.826254 -1.787962	H 0.635197 -2.466994 1.784348	H 0.089238 -2.660075 -1.433769	H 0.351399 -1.777760 -2.209480	H 1.235554 -1.624294 2.267330	H 1.373024 -1.663548 2.017372	H -3.795865 0.016799 -1.796371	O 3.190574 2.093693 -1.910182	O -3.244527 1.050304 2.441638	O 3.397561 -1.226689 2.524229
H -1.293601 -1.332219 2.431478	H 0.521838 -0.227556 -2.560338	H 0.019790 2.001905 -1.492854	H 3.737376 -1.293396 1.297077	H 3.912971 -1.641737 0.928309	H -6.231189 0.893757 -1.197673	C 0.403276 1.555541 -0.801015	C -0.293462 1.103419 1.673012	C -0.423702 1.025984 1.392398	H -0.416460 -0.427174 2.472751	H 0.013895 -0.468822 -2.404077	H -0.196414 0.687772 -2.214722	H 3.782640 -0.855485 1.655972	H 3.861350 -1.115278 1.594969	H -6.038964 0.518088 -1.030553	C 0.632997 -1.185782 1.293194	C -0.502493 1.381897 1.538995	C 0.590221 1.571567 -1.025640	H -0.669059 -1.398455 2.294712	H 0.022825 -1.087953 -2.236056	H -0.637945 -0.325193 -2.360453	H -3.749985 0.090150 -1.733186	H -3.831553 -0.128735 -1.769003	H -6.027937 0.983484 -0.610961	C 0.611253 1.846487 -0.946709	C -0.632633 1.722418 1.333478	C 0.715621 -1.440706 1.344455
H 0.421150 -0.904837 2.499785	H -0.996551 -1.103531 -2.525989	H -1.244166 1.242633 -2.471808	H 6.069226 0.038808 0.911012	H 6.132541 -0.120171 1.012247	C 0.408807 1.471307 -0.756002	H 0.623108 1.700505 -1.855623	H -0.421971 0.540552 2.592277	H -0.581431 0.467059 2.310620	H 1.143944 -1.193215 2.278252	H -1.378249 -1.505507 -2.149566	H -1.421879 -0.552043 -2.523881	H 6.017988 0.426247 0.804130	H 6.062019 0.318051 0.974755	C 0.575087 1.482687 -1.059806	H 0.720703 -0.806895 2.308326	H -0.570075 1.038676 2.566756	H 0.753939 1.657316 -2.096619	H 1.004623 -0.832328 2.34682	H -1.463647 -1.861083 -1.710299	H -1.393441 -1.877129 -1.98292	H -6.001070 0.807647 -0.389188	H -6.053343 0.811525 -0.558481	C 0.581585 1.900825 -0.326898	H 0.767635 2.026503 -2.005450	H -0.726174 1.497674 2.391209	H 0.803276 -1.097579 2.370736
H -4.430050 -0.005208 -1.919638	H 4.243808 -0.750794 1.765938	H 3.900824 -1.751083 0.615813	O -2.188934 2.152329 0.484571	O -1.803013 1.791264 -0.119535	H 0.354826 1.207346 -1.819253	C -0.741972 2.056982 -0.313182	C 0.987482 1.470027 1.313872	C 0.987681 1.083135 0.902670	H -4.275590 -0.335341 -1.754407	H 4.140116 -0.581396 1.664182	H 3.882835 -1.041510 1.560012	O -2.250719 2.011900 -0.084261	O -1.930005 1.508819 -0.669520	H 0.493644 1.101300 -2.084520	C -0.755155 -1.192862 0.730791	C 0.746784 1.689359 1.037444	C -0.545649 2.067281 -0.510501	H -4.095917 0.047954 -1.786997	H 4.065289 0.099293 1.693431	H 3.821773 0.086967 1.732460	O 2.187368 1.869777 1.168759	O 1.926337 1.204996 1.412891	H 0.486381 1.891270 -1.419286	C -0.532307 2.267795 -0.387354	C 0.629907 1.904504 0.810343	C -0.645131 -1.331525 0.737549
H -6.281338 1.506822 -0.569732	H 6.339743 0.743099 0.866775	H 6.053460 -0.179197 1.124096	C -0.378300 1.230289 1.792836	C -0.509543 0.783498 1.680425	H 0.699133 2.525911 -0.711677	H -1.392971 2.563402 -1.028154	H 1.766911 1.209711 2.027986	H 1.635677 1.120184 1.790696	H -6.057095 1.269891 -0.446737	H 6.128418 0.882542 0.521099	H 5.997731 0.540564 0.947125	C -0.498280 1.519860 1.505484	C -0.571921 1.406645 1.345895	H 0.801966 2.550437 -1.143261	H -1.434960 -1.449252 1.557196	H 1.569140 1.620354 1.747627	H -1.249272 2.507639 -1.219466	H -6.003526 1.259223 -0.232489	H 6.088771 1.059460 0.146558	H 5.971547 1.043937 0.376992	C 0.512783 2.140509 -0.540150	C 0.563447 1.978900 -0.430386	H 0.797858 2.932475 -0.034904	H -1.247732 2.747144 -1.058009	H 1.448071 1.868099 1.527425	H -1.372884 -1.527500 1.538572
O 1.667874 0.847356 1.532647	O -1.595555 1.466165 -1.159000	O -1.917014 1.889261 0.953640	H -0.275208 0.361683 2.447328	H -0.506309 -0.123414 2.292751	O 1.748030 1.078093 1.254997	O 1.569265 1.026544 1.303210	O -1.396031 1.823064 -0.335753	O -1.549033 1.943620 -0.513417	O 1.907307 1.056953 1.270565	O -1.908794 1.294810 -1.026641	O -2.080419 1.979326 -0.074791	H -0.401272 0.848607 2.362678	H -0.535681 0.877737 2.305036	O 1.996269 1.380701 0.925590	O 1.896869 -1.701324 -0.677959	O -1.712152 1.598589 -0.519259	O 1.861438 1.211201 1.048635	O 2.017574 1.143413 1.506209	O -1.961325 1.151403 -1.530256	O -2.079862 1.681627 -1.322790	H 0.433304 1.895776 -1.602646	H 0.506417 1.899570 -1.521319	O 2.016699 1.153457 1.491686	O 1.938610 1.472150 1.077795	O -1.843182 1.834596 -0.728529	O 1.959105 -1.971200 -0.615608
H 1.901813 1.800380 1.669120	H -1.265507 2.381619 -1.333174	H -2.821535 2.214468 1.078396	H -0.368798 2.126818 2.427113	H -0.693113 1.630814 2.350451	H 1.115406 0.596095 1.823643	H 1.814937 1.985659 1.303049	H -2.258597 2.302325 -0.410365	H -2.402848 2.436000 -0.554476	H 2.130989 2.017384 1.354764	H -1.619218 2.201612 -1.291894	H -3.022437 2.192954 -0.157464	H -0.490820 2.547001 1.895791	H -0.757860 2.461382 1.575169	H 1.411178 0.924264 1.562110	H 2.766266 -2.162469 -0.759113	H -2.602726 2.003063 -0.671307	H 2.091320 2.170521 0.974422	H 2.032516 2.083897 1.750065	H -1.337006 1.700198 -2.030800	H -3.012789 1.866826 -1.509981	H 0.491324 3.235736 -0.458420	H 0.735217 3.035278 -0.196076	H 1.437473 0.510372 1.940426	H 2.039869 2.437817 1.048454	H -2.777989 1.857159 -0.988967	H 2.879005 -2.195877 -0.823694
O 2.214894 3.528960 1.215908	O -0.688966 4.063127 -1.123075	O 0.138263 3.838329 0.166863	O -0.451912 4.148073 -0.561439	O 0.041089 3.892384 -0.456960	O 0.295816 3.338435 2.217668	O 2.162689 3.638280 0.649547	O -3.925957 2.851690 -0.271412	O -4.039248 2.997299 0.026029	O 2.398361 3.735898 0.769791	O -1.107663 3.925606 -1.206126	O -0.159766 3.130643 -1.962485	O -0.554392 3.494256 -1.816559	O -0.129123 3.257278 -1.945527	O 0.473286 3.665021 1.694484	O 4.367275 -2.833698 -0.221267	O -4.285028 2.525365 -0.596598	O 2.372185 3.784601 0.167452
H 2.738707 3.365149 0.408480	H -1.451024 4.579592 -0.815841	H -0.588768 3.248703 0.437434	H -1.111609 3.602618 -0.090534	H 0.210144 4.362557 0.372979	H 0.054451 3.932773 1.491957	H 1.292541 3.790811 0.244620	H -4.274525 1.970374 -0.040081	H -4.720443 2.377065 -0.278082	H 2.908544 3.516031 -0.034369	H -1.884526 4.397186 -0.865223	H -0.857701 2.815200 -1.359894	H -1.184686 3.155125 -1.151085	H 0.036697 4.057807 -1.425787	H 0.185136 4.160318 0.913573	H 5.087604 -2.215903 -0.421692	H -4.556590 1.696185 -0.155859	H 1.470905 3.887655 -0.180777
H 1.322162 3.673174 0.858529	H -0.186316 3.868228 -0.312360	H 0.635768 3.976602 0.986779	H -0.930182 4.466347 -1.341162	H -0.704801 3.294726 -0.236929	H 1.001428 2.781948 1.837695	H 2.702479 3.356800 -0.113922	H -4.065879 3.393868 0.520512	H -4.037364 2.891126 0.992873	H 1.494121 3.817864 0.421654	H -0.554913 3.776575 -0.418241	H 0.331915 3.770720 -1.426314	H -1.076012 3.524461 -2.632136	H -0.862283 2.816523 -1.465826	H 1.188874 3.094468 1.355068	H 4.302769 -2.811306 0.750675	H -4.398881 3.213973 0.076900	H 2.855514 3.437649 -0.608480
O 6.099295 1.342993 -1.568136	O -4.992909 -0.710842 2.828680	O -1.805241 -3.215652 1.584480	O -1.916726 -3.143873 1.954769	O -1.878363 -2.254428 2.655921	O 6.137085 1.723497 -1.482139	O 6.064729 1.125606 -1.687175	O -5.071378 -1.704710 2.231687	O -4.662045 -1.760527 2.546777
H 5.801618 0.462187 -1.838027	H -4.329415 0.005909 2.842983	H -2.275176 -4.015040 1.307051	H -2.395761 -2.385672 2.336521	H -1.275729 -2.413233 3.397030	H 5.209106 1.587923 -1.744055	H 5.202131 1.568122 -1.595934	H -5.236330 -1.258281 1.387976	H -4.230857 -0.912490 2.758213
H 5.249612 1.782682 -1.386691	H -5.324190 -0.624581 1.922296	H -2.477209 -2.678225 2.042041	H -1.040646 -3.087237 2.364691	H -2.394674 -1.471907 2.921979	H 6.057646 2.340222 -0.739634	H 5.791697 0.211469 -1.851696	H -4.351393 -1.149190 2.586621	H -4.892166 -1.620610 1.616846
