# Supplementary material for: A [6+4]-cycloaddition adduct is the biosynthetic intermediate in streptoseomycin biosynthesis
Source: Nat Commun. 2021 Apr 7;12:2092. doi: 10.1038/s41467-021-22395-7 (PMC8027225; doi:10.1038/s41467-021-22395-7)
Supplement: Supplementary file 5 — Source Data [file 41467_2021_22395_MOESM5_ESM.xlsx]

## Sheet: Suppl Figure 5f
V0	8.15 mL
Vt	23.562 mL
MW	Ve
13700	19.62
44000	17.89
75000	16.96
150000	16.05
440000	15.03

## Sheet: Suppl Figure 7a
		Relative activity
NgnO1-NgnO2, FMN, NADH	NgnO1-NgnO2, FMN, NADPH	NgnO1-NgnO2, FAD, NADH	NgnO1-NgnO2, FAD, NADPH	NgnO1-NgnO2, FMN	NgnO1-NgnO2, FAD	NgnO1-NgnO2, NADH	NgnO1-NgnO2, NADPH
1.03004	0.257012	0.192029	0.036778	0	0	0	0
1.0484	0.220245	0.199679	0.036801	0	0	0	0
0.921566	0.23243	0.206255	0.042948	0	0	0	0

## Sheet: Suppl Figure 7b
			Relative activity
NgnO1-NgnO2, FMN, NADH	NgnO1-NgnO2, FMN, NADPH	NgnO1-NgnO2, FAD, NADH	NgnO1-NgnO2, FAD, NADPH	NgnO1-NgnO2, FMN	NgnO1-NgnO2, FAD	NgnO1-NgnO2, NADH	NgnO1-NgnO2, NADPH
0.939619	0.473147	0.099016	0.051229	0	0	0	0
1.00123	0.430174	0.216474	0.052793	0	0	0	0
1.05915	0.382262	0.066327	0.051322	0	0	0	0

## Sheet: Suppl Figure 7c
	Relative activity
NgnO1-NgnO2, FMN, NADH, StmK, NADPH	NgnO1-NgnO2, FMN, NADH, StmK	NgnO1-NgnO2, FMN, NADH, NADPH
1.07131	0	0
1.02744	0	0
0.901251	0	0

## Sheet: Suppl Figure 14
WT	F222A	Y155A	Q203	H151	T133A	T101A	F56A
837044	289839	87930.2	45268.5	15713.1	8502.02	0	0
618136	226060	82494.7	65317.6	19474.5	7645.61	0	0
661156	366269	134613	45561.9	17461.9	8721.42	0	0
		-8.11499
		-6.92247
		-4.70365
		-2.763416 -1.420190 0.598822
		-1.410050 -0.736493 0.706750
		-1.37396
		0.937915 -0.444797 0.295406
		2.272601 -0.749751 -0.317468
		2.991505 0.475383 -1.038525
		2.991190 1.730868 -0.211992
		1.842545 2.357728 0.116579
		0.560518 1.874811 -0.352359
		-0.659543 2.084962 0.277059
		-1.829479 1.490963 -0.192753
		-3.067539 1.517081 0.623289
		-3.321112 -1.676092 2.010542
		3.199055 -1.373973 0.771218
		4.557608 -1.787190 0.182677
		5.279966 -0.624348 -0.497637
		4.384745 0.047209 -1.546821
		-3.54496
		-3.205929 2.253251 1.580869
		-4.062053 0.647975 0.299504
		3.349696 -0.527416 1.900599
		5.667692 0.286137 0.553195
		-6.180246 0.427301 -1.199183
		-9.69116
		-8.59937
		-5.639608 -1.360679 0.488100
		-8.09012
		-5.08168
		-2.628245 -2.388708 0.096928
		-1.206285 -0.298861 1.680624
		1.007763 -0.045307 1.301377
		2.153262 -1.509466 -1.102343
		2.384193 0.658947 -1.935478
		3.933108 2.085070 0.193733
		1.855018 3.192253 0.815767
		0.552876 1.434548 -1.346776
		-0.700614 2.521134 1.270178
		-3.562580 -0.729021 2.504423
		-2.580514 -2.202547 2.621998
		-4.228195 -2.287185 1.983132
		2.695896 -2.273975 1.145409
		4.409620 -2.583175 -0.558296
		5.188062 -2.188754 0.983225
		6.188707 -1.000322 -0.992575
		4.258290 -0.669235 -2.370087
		4.904171 0.915866 -1.976063
		0.089238 -2.660075 -1.433769
		0.022825 -1.087953 -2.236056
		-5.03503
		4.065289 0.099293 1.693431
		6.088771 1.059460 0.146558
		-1.961325 1.151403 -1.530256
		-1.337006 1.700198 -2.030800
		-7.41373
		-6.86802
		-4.53173
		-2.681222 -1.741382 0.390454
		-1.273482 -1.218846 0.606434
		-1.60945
		0.866763 -0.119466 0.092965
		2.242059 -0.592594 -0.456734
		3.066468 0.557749 -1.114507
		3.009849 1.807125 -0.266333
		1.817918 2.229547 0.161262
		0.588981 1.434994 -0.206549
		-0.643440 1.800210 0.555771
		-1.880413 1.750302 0.041783
		-3.020525 1.453730 0.963181
		-3.287212 -2.244415 1.708656
		3.024705 -1.326905 0.666280
		4.411767 -1.782016 0.183879
		5.237715 -0.624315 -0.380811
		4.481397 0.092468 -1.503891
		-3.55971
		-3.201421 2.026090 2.012875
		-3.873704 0.450667 0.595102
		3.120646 -0.574968 1.869393
		5.519351 0.259385 0.723754
		-5.866626 0.774242 -1.010339
		-9.10455
		-5.109353 0.151591 -2.493338
		-5.530333 -1.451355 0.106321
		-8.21093
		-4.47356
		-5.55575
		-1.056704 -0.924574 1.633327
		0.948141 -0.158549 1.182739
		2.088085 -1.340620 -1.245345
		2.549452 0.794063 -2.058643
		3.924508 2.343553 -0.026928
		1.706095 3.121894 0.772320
		0.399869 1.540942 -1.283673
		-0.572435 1.826591 1.639533
		-3.414830 -1.413528 2.410478
		-2.627438 -2.986102 2.171180
		-4.265380 -2.711208 1.556772
		2.436796 -2.213931 0.935387
		4.302470 -2.540770 -0.602028
		4.947944 -2.241235 1.020957
		6.188503 -1.013927 -0.777103
		4.410341 -0.604588 -2.350023
		5.070567 0.949423 -1.862688
		0.351399 -1.777760 -2.209480
		-3.32359
		-5.25349
		3.821773 0.086967 1.732460
		5.971547 1.043937 0.376992
		-2.079862 1.681627 -1.322790
		-3.012789 1.866826 -1.509981
		5.912968 0.004945 1.222789
		5.047178 -1.125991 0.659281
		3.632228 -0.664939 0.322862
		2.653735 -1.794307 -0.092003
		1.299038 -1.197263 -0.408382
		0.393154 -0.728825 0.471437
		-0.824243 0.018580 -0.038193
		-2.174068 -0.586163 0.453261
		-3.093145 0.463504 1.146674
		-3.120997 1.750118 0.354130
		-1.965644 2.270153 -0.064540
		-0.674259 1.555248 0.251017
		1.866062 1.711741 0.002241
		2.894248 1.250930 -1.049647
		3.168043 -2.630039 -1.273479
		-4.91526
		-6.42895
		-5.154823 -0.835775 0.304266
		-4.476729 -0.124276 1.480656
		0.595444 -0.789802 1.966097
		2.942865 1.854889 -2.099342
		3.778935 0.277797 -0.782039
		-5.4031
		-5.478416 0.080630 -0.761425
		6.010387 0.813851 0.492144
		6.917442 -0.355416 1.469536
		5.469848 0.426759 2.132887
		5.515029 -1.540757 -0.240506
		4.968230 -1.944635 1.387316
		3.220618 -0.133439 1.181293
		2.572128 -2.443527 0.791474
		1.079811 -1.082985 -1.470515
		-2.02173
		-1.974693 -1.364796 1.202464
		-2.612014 0.696908 2.110539
		-4.070392 2.239376 0.151609
		-1.930474 3.198894 -0.630413
		-0.456277 1.694347 1.321247
		3.374660 -1.986786 -2.135722
		2.415766 -3.368234 -1.571350
		4.086565 -3.169015 -1.022934
		-5.38192
		-4.082466 -2.686148 0.451906
		-8.2373
		-6.081622 -1.314149 0.657486
		-4.371141 -0.856586 2.292657
		-5.134845 0.667938 1.867333
		-0.356003 -0.887149 2.499389
		1.068362 0.135382 2.322161
		1.235554 -1.624294 2.267330
		-3.749985 0.090150 -1.733186
		-6.001070 0.807647 -0.389188
		2.187368 1.869777 1.168759
		0.512783 2.140509 -0.540150
		0.433304 1.895776 -1.602646
		0.491324 3.235736 -0.458420
		6.222289 -0.593724 1.195969
		5.190971 -1.359870 0.361590
		3.848641 -0.638568 0.297087
		2.704398 -1.437126 -0.365352
		1.418269 -0.602413 -0.496864
		0.307925 -0.749521 0.378682
		-1.05232
		-2.289984 -0.581483 0.500496
		-3.194170 0.559929 1.068085
		-3.160483 1.776573 0.168665
		-1.969603 2.242393 -0.218458
		-0.735599 1.500406 0.222312
		1.765832 1.192409 0.105436
		3.059345 1.427100 -0.674545
		3.092322 -1.988151 -1.747446
		-5.02203
		-6.41985
		-5.279485 -0.770046 0.334476
		-4.600694 0.051788 1.434677
		0.573061 -0.972734 1.749563
		3.178923 2.352372 -1.444530
		4.085338 0.577936 -0.460550
		-5.69806
		-5.554686 0.027320 -0.835287
		6.388201 0.402645 0.775169
		7.181559 -1.121996 1.217884
		5.880067 -0.469718 2.230551
		5.571876 -1.504586 -0.655329
		5.020602 -2.358203 0.787386
		3.544398 -0.348752 1.304948
		2.502798 -2.286792 0.300416
		1.148624 -0.416378 -1.536176
		-2.28153
		-2.094117 -1.267792 1.335360
		-2.722706 0.865102 2.016115
		-4.088650 2.260353 -0.125110
		-1.867622 3.119063 -0.854388
		-0.618553 1.621944 1.310678
		3.405240 -1.175887 -2.412857
		2.239685 -2.498133 -2.208527
		3.913756 -2.707218 -1.679880
		-5.45357
		-4.260170 -2.614921 0.721994
		-8.26496
		-6.226827 -1.178037 0.719658
		-4.532104 -0.585189 2.327014
		-5.240144 0.901435 1.715665
		-0.264199 -0.992331 2.445129
		1.207707 0.182902 1.854314
		1.373024 -1.663548 2.017372
		-5.72929
		-6.053343 0.811525 -0.558481
		1.926337 1.204996 1.412891
		0.563447 1.978900 -0.430386
		0.506417 1.899570 -1.521319
		0.735217 3.035278 -0.196076
		6.439804 -0.511126 0.872503
		5.315851 -1.287049 0.178611
		3.972420 -0.571497 0.272615
		2.756558 -1.372350 -0.232417
		1.489896 -0.468831 -0.307049
		0.252761 -0.878034 0.482760
		-0.973109 -0.102952 0.018599
		-2.359552 -0.603926 0.499358
		-3.238562 0.545794 1.085814
		-3.139391 1.793610 0.237636
		-1.924441 2.222484 -0.111414
		-0.723598 1.419399 0.319156
		1.769272 1.023816 0.086249
		3.058971 1.483918 -0.611730
		2.999763 -2.030807 -1.599889
		-5.08831
		-6.56001
		-5.345133 -0.668766 0.227114
		-4.672110 0.071583 1.387590
		0.300364 -1.667210 1.565137
		3.145557 2.500618 -1.258165
		4.118277 0.653055 -0.501901
		-5.60624
		-5.551140 0.193947 -0.910209
		6.545669 0.484003 0.430212
		7.396995 -1.034707 0.775909
		6.230494 -0.384048 1.941727
		5.567663 -1.441330 -0.876486
		5.203198 -2.281877 0.630962
		3.793814 -0.278519 1.310693
		2.602617 -2.173275 0.498006
		1.189078 -0.423594 -1.361130
		-2.23432
		-2.244486 -1.334045 1.309439
		-2.786780 0.796385 2.059483
		-4.041776 2.327104 -0.050368
		-1.775214 3.121804 -0.705393
		-0.612745 1.520021 1.412136
		3.277123 -1.279639 -2.348478
		2.090035 -2.534801 -1.944447
		3.797628 -2.778245 -1.557421
		-5.57725
		-4.411364 -2.570849 0.551359
		-8.37731
		-6.319452 -1.057462 0.561908
		-4.652606 -0.611665 2.247594
		-5.290044 0.928839 1.693105
		-0.579337 -1.886767 2.160871
		1.214948 -2.153448 1.889564
		-3.795865 0.016799 -1.796371
		-6.027937 0.983484 -0.610961
		0.581585 1.900825 -0.326898
		0.486381 1.891270 -1.419286
		0.797858 2.932475 -0.034904
		2.016699 1.153457 1.491686
		1.437473 0.510372 1.940426
		-5.54921
		-4.863701 -1.593484 0.051357
		-5.378734 -0.160406 0.206212
		-4.424780 0.685847 1.054518
		-2.975659 0.674320 0.531888
		-2.458706 -0.811083 0.406329
		-8.29606
		-4.906130 -2.083785 1.032298
		-6.22887
		-4.795993 1.720078 1.108254
		-4.444720 0.301104 2.084472
		-2.965028 1.084751 -0.485804
		-2.483607 -1.254010 1.411247
		-6.373984 -0.174485 0.676323
		-5.503724 0.376647 -1.129231
		-5.676008 1.328790 -1.060654
		-6.44018
		-6.46248
		-2.05149
		-2.99746
		-2.078417 1.499153 1.415006
		-2.305974 1.472652 2.481638
		0.095034 -0.793103 0.508119
		0.214914 -0.946195 2.008251
		0.564820 -1.952233 2.279692
		-0.740305 -0.787907 2.512214
		0.928823 -0.225789 2.415654
		1.364516 -0.493394 -0.274902
		1.704403 1.046210 -0.277768
		2.587900 -1.387812 0.112319
		1.148454 -0.693110 -1.331489
		3.858359 -0.550289 0.325826
		2.390808 -1.855597 1.082602
		3.734214 0.039460 1.238497
		-0.969207 2.141754 1.020961
		-0.334762 2.587788 1.783129
		2.751494 -2.504777 -0.929269
		1.791592 -3.008284 -1.089124
		3.083600 -2.095411 -1.890780
		3.477245 -3.260009 -0.611834
		5.161936 -1.336441 0.411069
		5.021209 -2.144857 1.141096
		5.357737 -1.810383 -0.557240
		6.351754 -0.458830 0.811874
		6.194738 -0.008973 1.800069
		7.276879 -1.043855 0.851502
		6.488774 0.352151 0.090162
		4.033434 0.394070 -0.770166
		3.028440 1.239553 -1.067766
		3.190574 2.093693 -1.910182
		0.611253 1.846487 -0.946709
		0.767635 2.026503 -2.005450
		-0.532307 2.267795 -0.387354
		-1.247732 2.747144 -1.058009
		1.938610 1.472150 1.077795
		2.039869 2.437817 1.048454
		3.317273 -1.580008 0.310899
		4.671073 -1.654260 -0.413173
		5.330894 -0.281336 -0.554513
		4.380190 0.727166 -1.204568
		3.029925 0.839977 -0.477032
		2.344228 -0.588883 -0.401369
		5.338558 -2.325821 0.138058
		4.527007 -2.074637 -1.416474
		2.853629 -2.573695 0.289287
		4.863048 1.714630 -1.246474
		4.211198 0.425335 -2.248326
		3.223955 1.121763 0.566006
		2.232234 -0.925689 -1.439839
		6.245403 -0.370997 -1.160416
		5.696155 0.132516 0.780610
		5.966924 1.063538 0.749362
		3.472511 -1.253233 1.687148
		4.222104 -0.632364 1.743866
		1.018378 -0.622851 0.294114
		1.081279 -0.697645 1.374893
		2.135764 1.851393 -1.123629
		2.369524 2.151292 -2.144499
		-1.39147
		-3.06287
		-4.67592
		0.374746 -1.641380 -2.259646
		-0.092056 0.065046 -2.248111
		-1.357114 -0.958772 0.503651
		-1.790168 1.457071 0.592568
		-2.694282 -1.560138 0.098497
		-1.172423 -0.969343 1.574809
		-4.72617
		-5.50809
		-4.60895
		0.993611 2.278971 -0.550030
		0.295409 2.885463 -1.117700
		-3.343147 -2.267193 1.302387
		-2.639467 -2.982870 1.740694
		-3.620112 -1.542322 2.073753
		-4.241395 -2.819230 1.009689
		-7.12056
		-8.40346
		-7.20496
		-7.69088
		-5.218618 0.292705 -2.736273
		-9.41561
		-6.007223 0.811459 -1.232846
		-3.994128 0.528678 0.381146
		-3.026887 1.012394 1.247548
		-3.244527 1.050304 2.441638
		-0.632633 1.722418 1.333478
		-0.726174 1.497674 2.391209
		0.629907 1.904504 0.810343
		1.448071 1.868099 1.527425
		-1.843182 1.834596 -0.728529
		-2.777989 1.857159 -0.988967
		-3.162090 1.464078 0.353903
		-4.480113 1.670069 -0.415040
		-5.263876 0.365233 -0.592494
		-6.3479
		-4.48277
		-2.306188 0.368878 -0.319888
		-5.103505 2.396785 0.117316
		-4.262774 2.080998 -1.409081
		-2.591809 2.401968 0.338133
		-7.92386
		-6.85585
		-3.396516 -1.235022 0.609479
		-2.150321 0.687741 -1.356843
		-6.143184 0.547615 -1.228956
		-5.713499 -0.013015 0.727407
		-6.084166 -0.908253 0.680084
		-3.391666 1.177758 1.731638
		-4.191109 0.621901 1.769397
		-0.927487 0.222510 0.378667
		-1.000342 0.709525 1.356033
		-5.23701
		-7.02667
		0.245576 0.844401 -0.369600
		0.311556 0.674166 -1.869553
		-0.497381 1.217087 -2.374614
		0.203996 -0.382063 -2.141160
		1.250148 1.040326 -2.291842
		1.248662 1.378030 0.350402
		1.886433 -1.584179 0.706362
		2.626493 1.800783 -0.128049
		1.113412 1.433087 1.430836
		3.483569 0.571545 -0.544045
		2.524058 2.390779 -1.050236
		2.873952 -0.050307 -1.200491
		-3.65511
		-4.05102
		3.324791 2.669458 0.929175
		2.687907 3.516758 1.204768
		3.526199 2.083837 1.832490
		4.277394 3.068212 0.566952
		4.781841 0.925797 -1.268245
		4.534919 1.613055 -2.087795
		5.443062 1.466530 -0.582265
		5.502520 -0.309211 -1.817494
		4.863486 -0.858137 -2.522465
		6.418099 -0.030570 -2.349887
		5.778098 -0.987550 -1.003602
		3.910176 -0.220842 0.609161
		3.107265 -1.025791 1.367549
		3.397561 -1.226689 2.524229
		0.715621 -1.440706 1.344455
		0.803276 -1.097579 2.370736
		-0.645131 -1.331525 0.737549
		-1.372884 -1.527500 1.538572
		1.959105 -1.971200 -0.615608
		2.879005 -2.195877 -0.823694
